# Supplementary material for: Home Alone: Elimination of All but One Alternative Sigma Factor in Listeria monocytogenes Allows Prediction of New Roles for σB
Source: Front Microbiol. 2017 Oct 11;8:1910. doi: 10.3389/fmicb.2017.01910 (PMC5641562; doi:10.3389/fmicb.2017.01910)
Supplement: Supplementary Table 1 — Plasmid, primers and strains used in this study. [file Table1.XLSX]

## Sheet: Sheet1
plasmids used in this study
code	background	description	primers	cloning sites used
pYL003	pLF1	Prham-SigB	VGO8/VGO9	PstI/SalI
pLF1	pPL2	Prham
Strains used in this study
FSL #	description	Parental strain	plasmid	Antibiotic Resistance
B2-425	10403S::ΔBCHL Prha-sigB	10403S::ΔBCHL	pYL003	Streptinomycin, Chloramphenicol
B2-429	10403S::ΔBCHL-Prha	10403S::ΔBCHL	pLF1	Streptinomycin, Chloramphenicol
Primers used in this study
primers for cloning	Description	Sequence
VGO8	PstI-sigB-F	CGCCTGCAGGATGAAGGGGTTTCTGTCGTAATGA
VGO9	SalI-sigB-R	CCTGTCGACGATTCAACTGCCTTGTTCATTTA
VGO14	pLF1-sequencing	GAGCTCTATTCCGTGATAATTTGG
primer for Q-PCR	Description	sequence
VGO15	sigB-F	GCGCCGAATCAAAGAGTTAG
VGO16	sigB-R	CCATCCGAATCAGCTTCAAT
VGO17	lmo2230(sigB-dependent gene)-F	TGGGCGAAAAGACTTTCACT
VGO18	lmo2230(sigB-dependent gene)-R	GCTGGAAATTTTGGTGCAGT
VGO23	rpoB-F	TCGTCGTCTTCGTTCTGTTG
VGO24	rpoB-R	GTTCGCCAAGTGGATTTGTT
primer for 5'RACE	Description	sequence
YL47-qoxA-1	qoxA-GSP1	CCGAATCCCCTCTTTTCCTT
YL48-qoxA-2	qoxA-GSP2	CCATTACCGGAGTGCTGAAA
YL51-srtA-B1	srtA-GSP1	TCCAAATATCAGTCCGAATGCT
YL52-srtA-B2	srtA-GSP2	TATGGGCTTCCCTTCACAGT
YL53-pduA-1	pduA-GSP1	CTTCTGTCGCTGCTTTCACT
YL54-pduA-2	pduA-GSP2	TAACCAGTCCAGACCCGATT
YL55-01431-1	LMRG_01431-GSP1	TTGTGTTGCTAAACTTGTGTCAA
YL56-01431-2	LMRG_01431-GSP2	TGCTTATTTGTAGCACCGGAA
YL59-02778-B1	LMRG_02778-GSP1	GGAGGCTACTCATGTTATGGAA
YL60-02778-B2	LMRG_02778-GSP2	TTAGCAGGAATGATTGGCGCT
YL61-01913-1	LMRG_01913-GSP1	ATCATTTCTAATTGTCCGAGGGT
YL62-01913-2	LMRG_01913-GSP2	GCTTCCCC TAATTCTCCACCA
YL63-01948-1	LMRG_01948-GSP1	TGGGTTTCTGCGAACTTCTT
YL64-01948-2	LMRG_01948-GSP2	CCAGATGGTGTGTAAAGCGT
