# Supplementary material for: Home Alone: Elimination of All but One Alternative Sigma Factor in Listeria monocytogenes Allows Prediction of New Roles for σB
Source: Front Microbiol. 2017 Oct 11;8:1910. doi: 10.3389/fmicb.2017.01910 (PMC5641562; doi:10.3389/fmicb.2017.01910)
Supplement: Supplementary Table 2 — Genes and TUs upregulated by σB identified by traditional BaySeq and sliding window analyses. [file Table2.XLSX]

## Sheet: Bayseq
upregulated gene	sigB-dependent promoter*
LMRG_00013	1
LMRG_00098	1
LMRG_00126	1
LMRG_00127	1
LMRG_00131	1
LMRG_00137	1
LMRG_00196	1
LMRG_00205	1
LMRG_00221	1
LMRG_00236	1
LMRG_00237	1
LMRG_00261	1
LMRG_00271	1
LMRG_00272	1
LMRG_00273	1
LMRG_00275	1
LMRG_00278	1
LMRG_00285	1
LMRG_00293	1
LMRG_00311	1
LMRG_00312	1
LMRG_00335	1
LMRG_00341	1
LMRG_00342	1
LMRG_00356	1
LMRG_00357	1
LMRG_00358	1
LMRG_00411	1
LMRG_00469	1
LMRG_00470	1
LMRG_00472	1
LMRG_00482	1
LMRG_00484	1
LMRG_00529	1
LMRG_00583	1
LMRG_00595	1
LMRG_00596	1
LMRG_00599	1
LMRG_00687	1
LMRG_00710	1
LMRG_00826	1
LMRG_00873	1
LMRG_00874	1
LMRG_00877	1
LMRG_00878	1
LMRG_00879	1
LMRG_00880	1
LMRG_00885	1
LMRG_00977	1
LMRG_00985	1
LMRG_01030	1
LMRG_01078	1
LMRG_01080	1
LMRG_01217	1
LMRG_01236	1
LMRG_01360	1
LMRG_01365	1
LMRG_01561	1
LMRG_01601	1
LMRG_01602	1
LMRG_01619	1
LMRG_01627	1
LMRG_01641	1
LMRG_01658	1
LMRG_01675	1
LMRG_01754	1
LMRG_01763	1
LMRG_01764	1
LMRG_01785	1
LMRG_01814	1
LMRG_01850	1
LMRG_01948	1
LMRG_01972	1
LMRG_02011	1
LMRG_02013	1
LMRG_02036	1
LMRG_02052	1
LMRG_02094	1
LMRG_02095	1
LMRG_02114	1
LMRG_02115	1
LMRG_02116	1
LMRG_02146	1
LMRG_02147	1
LMRG_02217	1
LMRG_02218	1
LMRG_02304	1
LMRG_02382	1
LMRG_02383	1
LMRG_02414	1
LMRG_02415	1
LMRG_02442	1
LMRG_02448	1
LMRG_02472	1
LMRG_02602	1
LMRG_02611	1
LMRG_02646	1
LMRG_02695	1
LMRG_02696	1
LMRG_02697	1
LMRG_02698	1
LMRG_02732	1
LMRG_02736	1
LMRG_02808	1
LMRG_02851	1
LMRG_02869	1
sbrA	1
sbrE	1
LMRG_00280	0
LMRG_00290	0
LMRG_00483	0
LMRG_00836	0
LMRG_00986	0
LMRG_01107	0
LMRG_01491	0
LMRG_01753	0
LMRG_01761	0
LMRG_01815	0
LMRG_01849	0
LMRG_01856	0
LMRG_02734	0
LMRG_02758	0
LMRG_02768	0
LMRG_02786	0
LMRG_02791	0
LMRG_00099	1
LMRG_01366	1
LMRG_01431	1
LMRG_01444	1
LMRG_01676	1
LMRG_02318	1
LMRG_02319	1
LMRG_02644	1
LMRG_02775	1
LMRG_00166	0
LMRG_00337	0
LMRG_01104	0
LMRG_02700	0
LMRG_02763	0
LMRG_02812	0
LMRG_02878	0
*1 means that putative sigB-dependent promoters wereidentified for the TU containing the gene, while 0 means no sigB-dependent promoters were identified.

## Sheet: sliding window
upregulated gene	sigB-dependent promoter*
LMRG_00013	1
LMRG_00098	1
LMRG_00126	1
LMRG_00127	1
LMRG_00131	1
LMRG_00137	1
LMRG_00196	1
LMRG_00205	1
LMRG_00221	1
LMRG_00236	1
LMRG_00237	1
LMRG_00261	1
LMRG_00271	1
LMRG_00272	1
LMRG_00273	1
LMRG_00275	1
LMRG_00278	1
LMRG_00285	1
LMRG_00293	1
LMRG_00311	1
LMRG_00312	1
LMRG_00335	1
LMRG_00341	1
LMRG_00342	1
LMRG_00356	1
LMRG_00357	1
LMRG_00358	1
LMRG_00411	1
LMRG_00469	1
LMRG_00470	1
LMRG_00472	1
LMRG_00482	1
LMRG_00484	1
LMRG_00529	1
LMRG_00583	1
LMRG_00594	1
LMRG_00595	1
LMRG_00596	1
LMRG_00597	1
LMRG_00598	1
LMRG_00599	1
LMRG_00600	1
LMRG_00608	1
LMRG_00611	1
LMRG_00687	1
LMRG_00710	1
LMRG_00826	1
LMRG_00873	1
LMRG_00874	1
LMRG_00877	1
LMRG_00878	1
LMRG_00879	1
LMRG_00880	1
LMRG_00885	1
LMRG_00977	1
LMRG_00985	1
LMRG_01030	1
LMRG_01078	1
LMRG_01079	1
LMRG_01080	1
LMRG_01217	1
LMRG_01236	1
LMRG_01301	1
LMRG_01360	1
LMRG_01365	1
LMRG_01561	1
LMRG_01601	1
LMRG_01602	1
LMRG_01619	1
LMRG_01627	1
LMRG_01641	1
LMRG_01658	1
LMRG_01675	1
LMRG_01754	1
LMRG_01763	1
LMRG_01764	1
LMRG_01785	1
LMRG_01814	1
LMRG_01850	1
LMRG_01948	1
LMRG_01972	1
LMRG_02011	1
LMRG_02013	1
LMRG_02036	1
LMRG_02052	1
LMRG_02094	1
LMRG_02095	1
LMRG_02114	1
LMRG_02115	1
LMRG_02116	1
LMRG_02146	1
LMRG_02147	1
LMRG_02217	1
LMRG_02218	1
LMRG_02304	1
LMRG_02382	1
LMRG_02383	1
LMRG_02414	1
LMRG_02415	1
LMRG_02442	1
LMRG_02443	1
LMRG_02448	1
LMRG_02472	1
LMRG_02602	1
LMRG_02611	1
LMRG_02646	1
LMRG_02695	1
LMRG_02696	1
LMRG_02697	1
LMRG_02698	1
LMRG_02732	1
LMRG_02736	1
LMRG_02808	1
LMRG_02851	1
LMRG_02869	1
rli70	1
sbrA	1
sbrE	1
LMRG_00018	0
LMRG_00027	0
LMRG_00130	0
LMRG_00223	0
LMRG_00255	0
LMRG_00280	0
LMRG_00290	0
LMRG_00310	0
LMRG_00420	0
LMRG_00431	0
LMRG_00448	0
LMRG_00473	0
LMRG_00483	0
LMRG_00836	0
LMRG_00929	0
LMRG_00986	0
LMRG_01107	0
LMRG_01172	0
LMRG_01212	0
LMRG_01251	0
LMRG_01304	0
LMRG_01486	0
LMRG_01491	0
LMRG_01620	0
LMRG_01654	0
LMRG_01708	0
LMRG_01753	0
LMRG_01761	0
LMRG_01762	0
LMRG_01815	0
LMRG_01849	0
LMRG_01853	0
LMRG_01855	0
LMRG_01856	0
LMRG_01887	0
LMRG_01960	1
LMRG_01961	1
LMRG_02027	0
LMRG_02235	0
LMRG_02253	0
LMRG_02335	0
LMRG_02352	0
LMRG_02357	0
LMRG_02397	0
LMRG_02455	0
LMRG_02562	0
LMRG_02692	0
LMRG_02734	0
LMRG_02758	0
LMRG_02762	0
LMRG_02768	0
LMRG_02786	0
LMRG_02791	0
LMRG_02809	0
LMRG_02835	0
LMRG_00288_as	1
LMRG_00359_as	1
LMRG_01199_as	1
rli33	1
*1 means that putative sigB-dependent promoters wereidentified for the TU containing the gene, while 0 means no sigB-dependent promoters were identified.

## Sheet: combined
Gene	TU	SigB-dependent promoter*
LMRG_02442	1	1
LMRG_02443	1	1
LMRG_02444	1	1
LMRG_02445	1	1
LMRG_02448	2	1
LMRG_02472	3	1
LMRG_02382	4	1
LMRG_02383	4	1
LMRG_02414	5	1
LMRG_02415	5	1
LMRG_02632	7	1
LMRG_02643	8	1
LMRG_02644	8	1
LMRG_02646	10	1
LMRG_02851	11	1
LMRG_02611	12	1
LMRG_02602	13	1
LMRG_00013	15	1
LMRG_00098	18	1
LMRG_00099	18	1
LMRG_00100	18	1
LMRG_00101	18	1
LMRG_00126	19	1
LMRG_00127	19	1
LMRG_00131	20	1
LMRG_00137	21	1
LMRG_00196	23	1
LMRG_00205	24	1
LMRG_00221	26	1
LMRG_00236	27	1
LMRG_00237	27	1
LMRG_00261	28	1
LMRG_00262	28	1
LMRG_00271	29	1
LMRG_00272	29	1
LMRG_00273	29	1
LMRG_00274	29	1
LMRG_00275	30	1
LMRG_00278	31	1
LMRG_00285	32	1
LMRG_00288_as	33	1
LMRG_00293	34	1
LMRG_00311	35	1
LMRG_00312	35	1
LMRG_00335	36	1
LMRG_00341	38	1
LMRG_00342	38	1
LMRG_00356	39	1
LMRG_00357	39	1
LMRG_00358	39	1
LMRG_00359_as	40	1
LMRG_00362	42	1
LMRG_00361	42	1
LMRG_00411	43	1
LMRG_00469	44	1
LMRG_00470	44	1
LMRG_02869	44	1
LMRG_00472	44	1
LMRG_00482	45	1
LMRG_00484	46	1
LMRG_02304	49	1
LMRG_02317	50	1
LMRG_02318	50	1
LMRG_02319	50	1
LMRG_02320	50	1
LMRG_02011	51	1
LMRG_02013	52	1
LMRG_02036	54	1
LMRG_02041	55	1
LMRG_02052	56	1
LMRG_02055	57	1
LMRG_02056	57	1
LMRG_02057	57	1
LMRG_02094	58	1
LMRG_02095	59	1
LMRG_02114	60	1
LMRG_02115	60	1
LMRG_02116	60	1
LMRG_00529	61	1
LMRG_00530	62	1
LMRG_00583	63	1
LMRG_00594	64	1
LMRG_00595	64	1
LMRG_00596	64	1
LMRG_00597	64	1
LMRG_00598	64	1
LMRG_00599	64	1
LMRG_00600	64	1
LMRG_00601	64	1
LMRG_00602	64	1
LMRG_00603	64	1
LMRG_00604	64	1
LMRG_00605	64	1
LMRG_00606	64	1
LMRG_00607	64	1
LMRG_00608	64	1
LMRG_00609	64	1
LMRG_00610	64	1
LMRG_00611	64	1
LMRG_00687	66	1
LMRG_00710	67	1
sbrA	70	1
LMRG_00826	70	1
LMRG_00873	71	1
LMRG_00874	71	1
LMRG_00877	72	1
LMRG_00878	72	1
LMRG_00879	72	1
LMRG_00880	72	1
LMRG_00884	73	1
LMRG_00885	73	1
LMRG_00891	74	1
LMRG_01444	76	1
LMRG_01431	77	1
LMRG_01432	77	1
LMRG_01365	78	1
LMRG_01366	78	1
LMRG_01361	79	1
LMRG_01360	79	1
LMRG_01301	80	1
LMRG_02772	82	1
LMRG_02775	83	1
LMRG_02776	83	1
LMRG_02777	83	1
LMRG_02778	83	1
LMRG_00977	86	1
LMRG_00978	87	1
LMRG_00979	87	1
LMRG_00980	87	1
LMRG_00981	87	1
LMRG_00982	87	1
LMRG_00983	87	1
LMRG_00984	87	1
LMRG_00985	87	1
LMRG_01030	88	1
LMRG_01076	89	1
LMRG_01077	89	1
LMRG_01078	89	1
LMRG_01079	89	1
LMRG_01080	89	1
LMRG_01199_as	91	1
LMRG_01217	92	1
LMRG_01236	93	1
LMRG_01284	95	1
LMRG_02808	96	1
sbrE	97	1
LMRG_01676	98	1
LMRG_01675	99	1
LMRG_01659	101	1
LMRG_01658	101	1
LMRG_01641	102	1
LMRG_01642	102	1
LMRG_01627	103	1
LMRG_01619	104	1
LMRG_01602	105	1
LMRG_01601	105	1
LMRG_01600	105	1
LMRG_01561	106	1
LMRG_02732	109	1
LMRG_02736	110	1
LMRG_01850	111	1
LMRG_01814	112	1
rli70-2	114	1
LMRG_01788	114	1
LMRG_01789	114	1
LMRG_01790	114	1
LMRG_01791	114	1
LMRG_01792	114	1
LMRG_01793	114	1
LMRG_01784	115	1
LMRG_01785	115	1
LMRG_01786	115	1
LMRG_01763	116	1
LMRG_01764	116	1
LMRG_01754	117	1
LMRG_01737	118	1
LMRG_02695	119	1
LMRG_02696	119	1
LMRG_02697	119	1
LMRG_02698	119	1
LMRG_02699	119	1
LMRG_02146	120	1
LMRG_02147	120	1
LMRG_02215	121	1
LMRG_02216	121	1
LMRG_02217	121	1
LMRG_02218	122	1
LMRG_02219	122	1
LMRG_01972	124	1
LMRG_01963	125	1
LMRG_01962	125	1
LMRG_01961	125	1
LMRG_01960	125	1
LMRG_01948	126	1
LMRG_01949	126	1
LMRG_01950	126	1
LMRG_01913	127	1
rli33	41	1
LMRG_02028	53	1
LMRG_00050	17	1
LMRG_00051	17	1
*1 means that putative sigB-dependent promoters wereidentified for the TU containing the gene, while 0 means no sigB-dependent promoters were identified.
