# Supplementary material for: Home Alone: Elimination of All but One Alternative Sigma Factor in Listeria monocytogenes Allows Prediction of New Roles for σB
Source: Front Microbiol. 2017 Oct 11;8:1910. doi: 10.3389/fmicb.2017.01910 (PMC5641562; doi:10.3389/fmicb.2017.01910)
Supplement: Supplementary Table 3 — Genes downregulated by σB identified by traditional BaySeq. [file Table3.XLSX]

## Sheet: Sheet1
10403S locus	EGD-e	product
LMRG_01812	lmo2436	Beta-glucoside bgl operon antiterminator, BglG family
LMRG_00198	lmo0517	Phosphoglycerate mutase family
LMRG_00327	lmo0641	Lead, cadmium, zinc and mercury transporting ATPase (EC 3.6.3.3)
LMRG_00330	lmo0643	Transaldolase (EC 2.2.1.2)
LMRG_00996	lmo1849	Manganese ABC transporter, ATP-binding protein SitB
LMRG_01248	lmo2097	PTS system, galactitol-specific IIB component (EC 2.7.1.69)
LMRG_01249	lmo2098	PTS system, galactitol-specific IIA component (EC 2.7.1.69)
LMRG_01250	lmo2099	putative transcriptional regulator
LMRG_01332	lmo1634	Alcohol dehydrogenase (EC 1.1.1.1); Acetaldehyde dehydrogenase
LMRG_01480	lmo2362	Probable glutamate/gamma-aminobutyrate antiporter
LMRG_01581	lmo2250	Amino acid ABC transporter, amino acid-binding/permease protein
LMRG_01595	lmo2237	transport protein
LMRG_01596	lmo2236	Shikimate/quinate 5-dehydrogenase I beta (EC 1.1.1.282)
LMRG_01597	lmo2235	2,4-dienoyl-CoA reductase [NADPH] (EC 1.3.1.34)
LMRG_01598	lmo2234	Inosose isomerase (EC 5.3.99.-)
LMRG_02209	lmo2664	Galactitol-1-phosphate 5-dehydrogenase (EC 1.1.1.251)
LMRG_02211	lmo2666	PTS system, galactitol-specific IIB component (EC 2.7.1.69)
LMRG_02456	lmo0027	PTS system, beta-glucoside-specific IIB component (EC 2.7.1.69)
