# Supplementary material for: Home Alone: Elimination of All but One Alternative Sigma Factor in Listeria monocytogenes Allows Prediction of New Roles for σB
Source: Front Microbiol. 2017 Oct 11;8:1910. doi: 10.3389/fmicb.2017.01910 (PMC5641562; doi:10.3389/fmicb.2017.01910)
Supplement: Supplementary Table 4 — σB-dependent TUs identified by sliding window analyses, but not by the traditional BaySeq approach. [file Table4.XLSX]

## Sheet: 12TUs_sliding_window
sigB-dependent TU*	Locus
7	LMRG_02632
17	LMRG_00050
17	LMRG_00051
42	LMRG_00361
42	LMRG_00362
53	LMRG_02028
55	LMRG_02041
57	LMRG_02055
57	LMRG_02056
57	LMRG_02057
62	LMRG_00530
74	LMRG_00891
82	LMRG_02772
95	LMRG_01284
118	LMRG_01737
127	LMRG_01913
*The numbers of the sigB-dependent TU come from Supp. Table 7
