# Supplementary material for: Home Alone: Elimination of All but One Alternative Sigma Factor in Listeria monocytogenes Allows Prediction of New Roles for σB
Source: Front Microbiol. 2017 Oct 11;8:1910. doi: 10.3389/fmicb.2017.01910 (PMC5641562; doi:10.3389/fmicb.2017.01910)
Supplement: Supplementary Table 5 — List of NDE σB-dependent genes. [file Table5.xlsx]

## Sheet: high confidence regulon
EGDe Locus	10403s	Orsi_unpublished_RNA-seq	Oliver 2009	Chaturongakul2011direct	Chaturongakul2011indirect	Mujahid2013	Ribeiro2014	Raengpradub2008FC205	Ollinger2009FC205	Oliver2010lineageII	Wemekamp-Kamphuis2004	abram2008s	abram2008b	toledo-arana2009
lmo2399	LMRG_01849	0	0	1	0	0	1	0	0	1		0	0	0
lmo2389	LMRG_02734	0	0	1	0	0	1	0	0	1		0	0	0
lmo2256	LMRG_01575	0	0	0	1	0	1	0	1	0		0	0	0
lmo2160	LMRG_01672	0	0	1	0	0	0	1	0	1		0	0	0
lmo2033	LMRG_01182	0	0	0	0	0	1	0	1	1		0	0	0
lmo2031	LMRG_01180	0	0	0	0	0	1	0	1	1		0	0	0
lmo1992	LMRG_01140	0	0	1	0	0	0	0	1	0		0	0	1
lmo1930	LMRG_01077	0	0	1	0	0	1	0	0	1		0	0	0
lmo1929	LMRG_01076	0	0	0	0	0	0	0	1	1		0	0	1
lmo1571	LMRG_01396	0	0	0	0	0	1	0	0	1	1	0	0	0
lmo1422	LMRG_00874	0	0	1	0	1	0	0	0	0		0	0	1
lmo0928	LMRG_02027	1	0	0	0	0	1	0	0	1		0	0	0
lmo0927	LMRG_02026	0	0	0	1	0	0	0	1	1		0	0	0
lmo0893	LMRG_02317	0	0	1	0	0	0	0	1	1		0	0	0
lmo0870	LMRG_02294	0	0	1	0	0	0	0	0	1		0	0	1
lmo0626	LMRG_00309	0	0	0	0	0	1	0	0	1		0	0	1
lmo0590	LMRG_00272	0	0	1	0	0	1	0	0	1		0	0	0
lmo0407	LMRG_00100	0	0	1	0	0	1	0	0	0		0	0	1
lmo0402	LMRG_00095	0	0	1	0	0	0	1	0	1		0	0	0
lmo0291	LMRG_02580	0	0	1	0	0	0	1	1	0		0	0	0
lmo0243	LMRG_02663	1	0	1	0	0	1	0	0	0		0	0	0
lmo0202	LMRG_02624	0	0	0	0	0	0	1	1	0		0	0	1
lmo0167	LMRG_02412	0	0	0	0	0	1	1	1	0		0	0	0
N/A	LMRG_00137	1	1	0	0	0	0	1	1	0		0	0	0
N/A	LMRG_00484	1	1	0	0	0	0	1	1	0		0	0	0
lmo2539	LMRG_01708	0	0	0	1	0	1	0	0	1		0	0	0
lmo2163	LMRG_01669	0	0	0	0	0	1	1	0	1		0	0	0
lmo1932	LMRG_01079	1	0	0	0	0	0	0	0	1		0	0	1
lmo1666	LMRG_01301	1	0	1	0	0	0	0	1	1		0	0	0
lmo1454	LMRG_00906	1	0	0	0	0	1	0	1	0		0	0	0
lmo1388	LMRG_00840	0	0	1	0	0	0	0	1	1		1	0	0
lmo1226	LMRG_00672	1	0	1	0	0	1	0	0	1		0	0	0
lmo0895	LMRG_02319	1	0	0	0	0	0	1	1	0		0	0	1
lmo0648	LMRG_00335	1	0	1	0	0	0	0	0	1		0	0	1
lmo0580	LMRG_00262	1	0	0	0	0	0	0	1	1		0	0	1
lmo0406	LMRG_00099	1	0	1	0	0	0	0	0	1		0	0	1
lmo0399	LMRG_00092	0	0	1	0	1	0	1	0	1		0	0	0
lmo0347	LMRG_00038	0	0	1	0	0	0	1	0	1		0	0	0
lmo0346	LMRG_00037	0	0	1	0	0	0	1	0	1		0	0	0
lmo0274	LMRG_02602	1	1	0	0	0	0	0	0	1		0	0	1
lmo0239	LMRG_02667	1	0	1	0	0	1	0	0	0		0	0	0
lmo2741	LMRG_01955	1	0	1	0	0	0	0	0	1		0	0	0
lmo2511	LMRG_01737	0	0	1	0	0	0	1	0	1		0	0	1
lmo2437	LMRG_01811	0	0	1	0	0	0	1	0	1		0	0	0
lmo1580	LMRG_01387	0	0	1	0	0	0	1	0	1	1	0	0	0
lmo1376	LMRG_00828	0	0	1	0	0	1	0	1	1		0	0	0
lmo1068	LMRG_00530	1	0	0	0	0	1	0	0	0		0	0	1
lmo0944	LMRG_02042	0	0	0	0	0	0	0	1	1		0	0	1
lmo0929	LMRG_02028	1	0	0	0	0	1	0	0	1		0	0	1
lmo0894	LMRG_02318	0	0	1	0	0	1	0	1	0		0	0	0
lmo0819	LMRG_02244	0	1	0	1	1	1	0	0	1		0	0	0
lmo0760	LMRG_00448	1	0	0	0	0	0	0	0	1		0	0	1
lmo0759	LMRG_00447	1	0	0	0	0	0	0	0	1		0	0	1
lmo0650	LMRG_00337	1	0	0	0	0	0	0	0	1		0	0	1
lmo0649	LMRG_00336	1	0	0	0	0	0	0	0	1		0	0	1
lmo0647	LMRG_00334	1	0	1	0	0	0	1	0	1		0	0	1
lmo0591	LMRG_00273	1	0	1	0	0	0	0	0	1		0	0	0
lmo0589	LMRG_00271	1	0	1	0	0	0	0	0	1		0	0	0
lmo0445		0	0	0	1	0	0	0	0	1		0	0	1
lmo0408	LMRG_00101	1	0	0	0	0	0	0	1	1		0	0	1
lmo0401	LMRG_00094	0	0	1	0	0	0	1	0	1		0	0	0
lmo0400	LMRG_00093	0	0	1	0	0	0	1	0	1		0	0	0
lmo0348	LMRG_00039	0	0	1	0	0	0	1	0	1		0	0	0
lmo0345	LMRG_00036	0	0	1	0	0	0	1	0	1		0	0	0
lmo0343	LMRG_00034	0	0	1	0	0	0	1	0	1		0	0	0
lmo0342	LMRG_00033	0	0	0	0	0	0	1	0	1		1	0	0
lmo2232	LMRG_01600	1	0	1	0	0	1	0	1	0		0	0	0
lmo1698	LMRG_02772	1	1	1	0	0	0	1	1	1		0	0	0
lmo1605	LMRG_01361	1	0	0	0	0	0	0	1	1		0	0	0
lmo1539	LMRG_01431	0	0	0	0	1	0	1	0	0		0	0	1
lmo1421	LMRG_00873	0	1	1	0	0	1	0	0	1		0	0	1
lmo1293	LMRG_00743	0	0	0	0	0	0	1	1	0		0	0	1
lmo1261	LMRG_00710	1	0	1	0	0	0	0	1	1		0	0	1
lmo0995	LMRG_02095	1	0	1	0	0	0	1	1	1		0	0	1
lmo0579	LMRG_00261	0	0	1	0	0	0	0	1	1		0	0	1
lmo0524	LMRG_00205	0	0	1	0	0	0	0	1	1		0	0	1
lmo0439	LMRG_00131	1	1	1	0	0	0	0	1	1		0	0	1
lmo0398	LMRG_00091	0	0	1	0	1	0	1	0	1		1	0	0
lmo0344	LMRG_00035	0	0	1	0	0	0	1	0	1		1	0	0
lmo0292	LMRG_02579	1	0	0	0	0	0	0	1	1		1	0	1
lmo0263	LMRG_02646	1	1	1	0	0	0	1	1	0		0	0	1
LMOf2365_0282	LMRG_02851	1	1	0	0	0	1	1	1	1		0	0	0
lmo2697	LMRG_02000	0	0	1	0	1	0	0	0	1		1	0	1
lmo2695	LMRG_02002	0	0	1	0	1	0	0	0	1		1	0	1
lmo2672	LMRG_02217	1	1	1	0	0	0	0	1	1		0	0	1
lmo2387	LMRG_02732	1	1	1	0	0	0	1	1	1		0	0	1
lmo2386	LMRG_02731	1	0	1	0	0	0	0	1	1		0	0	1
lmo2205	LMRG_01627	0	0	1	0	1	0	1	1	1		1	0	0
lmo2130	LMRG_01284	1	1	0	0	0	0	0	1	1		0	0	0
lmo1933	LMRG_01080	0	0	1	0	0	1	1	1	1		0	0	0
lmo1790	LMRG_02814	1	0	0	1	0	1	0	0	1		0	0	1
lmo1538	LMRG_01432	0	0	0	0	0	1	1	1	0		0	0	1
lmo1432	LMRG_00884	1	0	1	0	0	0	1	1	1		0	0	1
lmo1427	LMRG_00879	1	0	1	0	0	0	1	0	1		0	0	1
lmo0957	LMRG_02056	1	0	0	0	0	0	0	1	1		0	0	1
lmo0896	LMRG_02320	0	0	1	0	0	0	1	1	1		0	0	0
lmo0434	LMRG_00127	1	1	1	0	0	0	0	1	1		0	0	1
lmo0211	LMRG_02633	0	0	1	0	0	0	1	1	1		0	0	0
lmo2696	LMRG_02001	0	0	1	0	1	0	0	0	1		1	1	1
lmo2670	LMRG_02215	1	1	1	0	0	0	0	1	1		0	0	1
lmo2231	LMRG_01601	1	1	0	1	0	1	1	1	1		0	0	1
lmo2213	LMRG_01619	1	1	1	0	1	0	1	1	1		0	0	1
lmo2158	LMRG_01674	0	1	1	0	1	0	1	1	1		0	0	0
lmo1526	LMRG_01444	1	1	1	0	0	0	0	1	1		0	0	1
lmo1425	LMRG_00877	1	1	1	0	0	0	0	0	1		0	0	1
lmo1295	LMRG_00745	0	1	1	0	0	0	1	1	1		0	0	0
lmo0629	LMRG_00312	0	1	1	0	0	0	1	1	1		0	0	1
lmo0321	LMRG_00013	1	1	1	0	0	0	1	1	1		0	0	1
lmo0265	LMRG_02611	1	1	0	0	1	0	0	0	1		1	0	1
lmo0043	LMRG_02472	1	1	1	0	0	1	1	1	1		0	0	1
lmo2724	LMRG_01972	1	1	1	0	0	0	0	1	1		0	0	1
lmo2674	LMRG_02219	1	1	0	0	0	0	1	1	1		0	0	1
lmo2671	LMRG_02216	1	1	1	0	0	1	1	1	1		0	0	1
lmo2603	LMRG_02147	1	1	1	0	0	1	1	1	1		0	0	1
lmo2570	LMRG_02698	1	1	1	0	0	0	0	1	1		0	0	1
lmo2494	LMRG_01754	1	1	1	0	0	1	1	1	1		0	0	1
lmo2484	LMRG_01764	1	1	1	0	0	0	1	1	1		0	0	1
lmo2398	LMRG_01850	1	1	1	0	1	0	1	1	1		0	0	1
lmo2230	LMRG_01602	1	1	1	0	0	0	1	1	1		0	0	1
lmo2191	LMRG_01641	1	0	1	0	0	0	1	1	1		0	0	1
lmo2157	LMRG_01675	1	1	1	0	0	0	1	1	1		0	0	1
lmo2067	LMRG_01217	1	1	1	0	0	0	1	1	1		0	0	1
lmo1883	LMRG_01030	1	1	1	0	0	0	1	1	1		0	0	1
lmo1426	LMRG_00878	1	1	1	0	1	0	0	0	1		1	0	1
lmo0670	LMRG_00358	1	1	1	0	0	1	1	1	1		0	0	1
lmo0654	LMRG_00341	1	1	1	0	1	0	1	1	1		0	0	1
lmo0433	LMRG_00126	1	1	1	0	0	0	0	1	1		0	0	1
lmo0210	LMRG_02632	1	0	1	0	0	1	1	1	1		0	0	0
lmo0170	LMRG_02415	1	1	1	0	0	0	0	1	1		0	0	1
lmo0133	LMRG_02382	1	1	1	0	0	0	0	1	1		0	0	1
lmo2673	LMRG_02218	1	1	1	0	0	0	1	1	1		0	0	1
lmo2602	LMRG_02146	1	1	1	0	0	1	1	1	1		0	0	1
lmo2573	LMRG_02695	1	1	1	0	0	0	1	1	1		0	0	1
lmo2572	LMRG_02696	1	1	1	0	0	0	1	1	1		0	0	1
lmo2571	LMRG_02697	1	1	1	0	0	0	1	1	1		0	0	1
lmo2485	LMRG_01763	1	1	0	1	0	0	1	1	1		0	0	1
lmo2463	LMRG_01785	1	1	0	1	0	0	1	1	1		0	0	1
lmo2434	LMRG_01814	1	1	1	0	0	1	1	0	1		0	0	1
lmo2269	LMRG_01561	1	1	1	0	0	1	1	0	1		0	0	1
lmo2132	LMRG_02808	1	1	1	0	0	1	1	1	1		0	0	1
lmo2085	LMRG_01236	1	1	1	0	0	0	1	1	1		0	0	1
lmo1694	LMRG_02768	1	1	1	0	0	0	1	1	1		0	0	1
lmo1606	LMRG_01360	1	1	1	0	0	0	1	1	1		0	0	1
lmo1601	LMRG_01366	0	0	1	0	1	1	1	1	1		1	0	1
lmo1433	LMRG_00885	1	1	1	0	0	0	1	1	1		0	0	1
lmo1428	LMRG_00880	1	0	1	0	1	0	1	1	1		0	0	1
lmo0994	LMRG_02094	1	1	1	0	0	0	1	1	1		0	0	1
lmo0956	LMRG_02055	1	0	1	0	0	0	1	1	1		1	0	1
lmo0953	LMRG_02052	1	1	1	0	0	0	1	1	1		0	0	1
lmo0937	LMRG_02036	1	1	1	0	0	0	1	1	1		0	0	1
lmo0911	LMRG_02011	1	1	1	0	0	0	1	1	1		0	0	1
lmo0880	LMRG_02304	1	1	1	0	0	0	1	1	1		0	0	1
lmo0796		0	0	0	1	1	1	0	0	1		1	1	1
lmo0784	LMRG_00472	1	1	1	0	0	0	1	1	1		0	0	1
lmo0781	LMRG_00469	1	1	0	0	0	1	1	1	1		0	0	1
lmo0669	LMRG_00357	1	1	1	0	0	1	1	1	1		0	0	1
lmo0628	LMRG_00311	1	1	0	1	0	1	1	1	1		0	0	1
lmo0593	LMRG_00275	1	1	1	0	0	0	1	1	1		0	0	1
lmo0555	LMRG_00237	1	1	0	0	0	1	1	1	1		0	0	1
lmo0554	LMRG_00236	1	1	1	0	1	0	1	1	1		0	0	1
lmo0515	LMRG_00196	1	1	1	0	0	0	1	1	1		0	0	1
lmo0405	LMRG_00098	1	1	1	0	0	0	1	1	1		0	0	1
lmo0019	LMRG_02448	1	1	1	0	0	1	1	1	1		0	0	1
lmo2454	LMRG_01794	1	1	0	1	0	1	1	1	1		0	0	1
lmo2391	LMRG_02736	1	1	1	0	0	0	1	1	1		0	1	1
lmo1375	LMRG_00826	1	1	1	0	0	1	1	1	1		0	0	1
lmo1241	LMRG_00687	1	1	1	0	0	1	1	1	1		0	0	1
lmo1140	LMRG_00583	1	1	0	1	0	1	1	1	1		0	0	1
lmo0794	LMRG_00482	1	1	1	0	1	0	1	1	1		0	0	1
lmo0782	LMRG_00470	1	1	1	0	0	1	1	1	1		0	0	1
lmo0655	LMRG_00342	1	1	1	0	0	1	1	1	1		0	0	1
lmo0610	LMRG_00293	1	1	1	0	0	1	1	1	1		0	0	1
lmo0602	LMRG_00285	1	1	1	0	0	1	1	1	1		0	0	1
lmo0596	LMRG_00278	1	1	1	0	0	1	1	1	1		0	0	1
lmo0169	LMRG_02414	1	1	1	0	0	1	1	1	1		0	0	1
lmo1830	LMRG_00977	1	1	1	0	1	0	1	1	1		1	1	1
lmo0783	LMRG_02869	1	1	1	0	1	0	1	1	1		0	1	1
lmo0722	LMRG_00411	1	1	1	0	1	1	1	1	1		0	0	1
lmo0134	LMRG_02383	1	1	1	0	1	1	1	1	1		0	0	1
lmo2748	LMRG_01948	1	1	1	0	1	0	1	1	1		1	1	1
lmo2748	LMRG_01948	1	1	1	0	1	0	1	1	1		1	1	1
lmo1602	LMRG_01365	1	1	1	0	1	1	1	1	1		1	0	1
lmo0913	LMRG_02013	1	1	1	0	1	1	1	1	1		1	1	1
lmo0539	LMRG_00221	1	1	1	0	1	1	1	1	1		1	1	1
* 1 means this gene was reported as sigB-dependent in that study, 0 means not.

## Sheet: NDE sigB dep genes
EGDe Locus	10403s	Orsi_unpublished_RNA-seq	Oliver 2009	Chaturongakul2011direct	Chaturongakul2011indirect	Mujahid2013	Ribeiro2014	Raengpradub2008FC205	Ollinger2009FC205	Oliver2010lineageII	Wemekamp-Kamphuis2004	abram2008s	abram2008b	toledo-arana2009
lmo2256	LMRG_01575	0	0	0	1	0	1	0	1	0		0	0	0
lmo2160	LMRG_01672	0	0	1	0	0	0	1	0	1		0	0	0
lmo2033	LMRG_01182	0	0	0	0	0	1	0	1	1		0	0	0
lmo2031	LMRG_01180	0	0	0	0	0	1	0	1	1		0	0	0
lmo1992	LMRG_01140	0	0	1	0	0	0	0	1	0		0	0	1
lmo1930	LMRG_01077	0	0	1	0	0	1	0	0	1		0	0	0
lmo1929	LMRG_01076	0	0	0	0	0	0	0	1	1		0	0	1
lmo1571	LMRG_01396	0	0	0	0	0	1	0	0	1	1	0	0	0
lmo0927	LMRG_02026	0	0	0	1	0	0	0	1	1		0	0	0
lmo0893	LMRG_02317	0	0	1	0	0	0	0	1	1		0	0	0
lmo0870	LMRG_02294	0	0	1	0	0	0	0	0	1		0	0	1
lmo0626	LMRG_00309	0	0	0	0	0	1	0	0	1		0	0	1
lmo0407	LMRG_00100	0	0	1	0	0	1	0	0	0		0	0	1
lmo0402	LMRG_00095	0	0	1	0	0	0	1	0	1		0	0	0
lmo0291	LMRG_02580	0	0	1	0	0	0	1	1	0		0	0	0
lmo0243	LMRG_02663	1	0	1	0	0	1	0	0	0		0	0	0
lmo0202	LMRG_02624	0	0	0	0	0	0	1	1	0		0	0	1
lmo0167	LMRG_02412	0	0	0	0	0	1	1	1	0		0	0	0
lmo2163	LMRG_01669	0	0	0	0	0	1	1	0	1		0	0	0
lmo1454	LMRG_00906	1	0	0	0	0	1	0	1	0		0	0	0
lmo1388	LMRG_00840	0	0	1	0	0	0	0	1	1		1	0	0
lmo1226	LMRG_00672	1	0	1	0	0	1	0	0	1		0	0	0
lmo0580	LMRG_00262	1	0	0	0	0	0	0	1	1		0	0	1
lmo0399	LMRG_00092	0	0	1	0	1	0	1	0	1		0	0	0
lmo0347	LMRG_00038	0	0	1	0	0	0	1	0	1		0	0	0
lmo0346	LMRG_00037	0	0	1	0	0	0	1	0	1		0	0	0
lmo0239	LMRG_02667	1	0	1	0	0	1	0	0	0		0	0	0
lmo2741	LMRG_01955	1	0	1	0	0	0	0	0	1		0	0	0
lmo2511	LMRG_01737	0	0	1	0	0	0	1	0	1		0	0	1
lmo2437	LMRG_01811	0	0	1	0	0	0	1	0	1		0	0	0
lmo1580	LMRG_01387	0	0	1	0	0	0	1	0	1	1	0	0	0
lmo1376	LMRG_00828	0	0	1	0	0	1	0	1	1		0	0	0
lmo1068	LMRG_00530	1	0	0	0	0	1	0	0	0		0	0	1
lmo0944	LMRG_02042	0	0	0	0	0	0	0	1	1		0	0	1
lmo0929	LMRG_02028	1	0	0	0	0	1	0	0	1		0	0	1
lmo0819	LMRG_02244	0	1	0	1	1	1	0	0	1		0	0	0
lmo0759	LMRG_00447	1	0	0	0	0	0	0	0	1		0	0	1
lmo0649	LMRG_00336	1	0	0	0	0	0	0	0	1		0	0	1
lmo0647	LMRG_00334	1	0	1	0	0	0	1	0	1		0	0	1
lmo0445		0	0	0	1	0	0	0	0	1		0	0	1
lmo0408	LMRG_00101	1	0	0	0	0	0	0	1	1		0	0	1
lmo0401	LMRG_00094	0	0	1	0	0	0	1	0	1		0	0	0
lmo0400	LMRG_00093	0	0	1	0	0	0	1	0	1		0	0	0
lmo0348	LMRG_00039	0	0	1	0	0	0	1	0	1		0	0	0
lmo0345	LMRG_00036	0	0	1	0	0	0	1	0	1		0	0	0
lmo0343	LMRG_00034	0	0	1	0	0	0	1	0	1		0	0	0
lmo0342	LMRG_00033	0	0	0	0	0	0	1	0	1		1	0	0
lmo2232	LMRG_01600	1	0	1	0	0	1	0	1	0		0	0	0
lmo1698	LMRG_02772	1	1	1	0	0	0	1	1	1		0	0	0
lmo1605	LMRG_01361	1	0	0	0	0	0	0	1	1		0	0	0
lmo1293	LMRG_00743	0	0	0	0	0	0	1	1	0		0	0	1
lmo0398	LMRG_00091	0	0	1	0	1	0	1	0	1		1	0	0
lmo0344	LMRG_00035	0	0	1	0	0	0	1	0	1		1	0	0
lmo0292	LMRG_02579	1	0	0	0	0	0	0	1	1		1	0	1
lmo2697	LMRG_02000	0	0	1	0	1	0	0	0	1		1	0	1
lmo2695	LMRG_02002	0	0	1	0	1	0	0	0	1		1	0	1
lmo2386	LMRG_02731	1	0	1	0	0	0	0	1	1		0	0	1
lmo2130	LMRG_01284	1	1	0	0	0	0	0	1	1		0	0	0
lmo1790	LMRG_02814	1	0	0	1	0	1	0	0	1		0	0	1
lmo1538	LMRG_01432	0	0	0	0	0	1	1	1	0		0	0	1
lmo1432	LMRG_00884	1	0	1	0	0	0	1	1	1		0	0	1
lmo0957	LMRG_02056	1	0	0	0	0	0	0	1	1		0	0	1
lmo0896	LMRG_02320	0	0	1	0	0	0	1	1	1		0	0	0
lmo0211	LMRG_02633	0	0	1	0	0	0	1	1	1		0	0	0
lmo2696	LMRG_02001	0	0	1	0	1	0	0	0	1		1	1	1
lmo2670	LMRG_02215	1	1	1	0	0	0	0	1	1		0	0	1
lmo2158	LMRG_01674	0	1	1	0	1	0	1	1	1		0	0	0
lmo1295	LMRG_00745	0	1	1	0	0	0	1	1	1		0	0	0
lmo2674	LMRG_02219	1	1	0	0	0	0	1	1	1		0	0	1
lmo2671	LMRG_02216	1	1	1	0	0	1	1	1	1		0	0	1
lmo0210	LMRG_02632	1	0	1	0	0	1	1	1	1		0	0	0
lmo0956	LMRG_02055	1	0	1	0	0	0	1	1	1		1	0	1
lmo0796		0	0	0	1	1	1	0	0	1		1	1	1
lmo2454	LMRG_01794	1	1	0	1	0	1	1	1	1		0	0	1
* 1 means this gene was reported as sigB-dependent in that study, 0 means not.
