# Supplementary material for: Home Alone: Elimination of All but One Alternative Sigma Factor in Listeria monocytogenes Allows Prediction of New Roles for σB
Source: Front Microbiol. 2017 Oct 11;8:1910. doi: 10.3389/fmicb.2017.01910 (PMC5641562; doi:10.3389/fmicb.2017.01910)
Supplement: Supplementary Table 6 — 5′UTRs of the NDE σB-dependent genes. [file Table6.XLSX]

## Sheet: lineageII>=3but not in yl all
EGDe Locus	10403s	Transcription Units	Orsi_unpublished_RNA-seq	Oliver 2009	Chaturongakul2011direct	Chaturongakul2011indirect	Mujahid2013	Ribeiro2014	Raengpradub2008FC205	Ollinger2009FC205	Oliver2010lineageII	Wemekamp-Kamphuis2004	abram2008s	abram2008b	toledo-arana2009	previous total	yl	yl-all
lmo0342	LMRG_00033		0	0	0	0	0	0	1	0	1		1	0	0	3	#N/A	#N/A
lmo0343	LMRG_00034		0	0	1	0	0	0	1	0	1		0	0	0	3	#N/A	#N/A
lmo0344	LMRG_00035		0	0	1	0	0	0	1	0	1		1	0	0	4	#N/A	#N/A
lmo0345	LMRG_00036		0	0	1	0	0	0	1	0	1		0	0	0	3	#N/A	#N/A
lmo0346	LMRG_00037		0	0	1	0	0	0	1	0	1		0	0	0	3	#N/A	#N/A
lmo0347	LMRG_00038		0	0	1	0	0	0	1	0	1		0	0	0	3	#N/A	#N/A
lmo0348	LMRG_00039		0	0	1	0	0	0	1	0	1		0	0	0	3	#N/A	#N/A
lmo0398	LMRG_00091		0	0	1	0	1	0	1	0	1		1	0	0	5	#N/A	#N/A
lmo0399	LMRG_00092		0	0	1	0	1	0	1	0	1		0	0	0	4	#N/A	#N/A
lmo0400	LMRG_00093		0	0	1	0	0	0	1	0	1		0	0	0	3	#N/A	#N/A
lmo0401	LMRG_00094		0	0	1	0	0	0	1	0	1		0	0	0	3	#N/A	#N/A
lmo0402	LMRG_00095		0	0	1	0	0	0	1	0	1		0	0	0	3	#N/A	#N/A
lmo0407	LMRG_00100		0	0	1	0	0	1	0	0	0		0	0	1	3	#N/A	#N/A
lmo0408	LMRG_00101		1	0	0	0	0	0	0	1	1		0	0	1	4	#N/A	#N/A
lmo0580	LMRG_00262		1	0	0	0	0	0	0	1	1		0	0	1	4	#N/A	#N/A
lmo0626	LMRG_00309		0	0	0	0	0	1	0	0	1		0	0	1	3	#N/A	#N/A
lmo0649	LMRG_00336		1	0	0	0	0	0	0	0	1		0	0	1	3	#N/A	#N/A
lmo0759	LMRG_00447		1	0	0	0	0	0	0	0	1		0	0	1	3	#N/A	#N/A
lmo1068	LMRG_00530		1	0	0	0	0	1	0	0	0		0	0	1	3	#N/A	#N/A
lmo1226	LMRG_00672		1	0	1	0	0	1	0	0	1		0	0	0	4	#N/A	#N/A
lmo1293	LMRG_00743		0	0	0	0	0	0	1	1	0		0	0	1	3	#N/A	#N/A
lmo1295	LMRG_00745		0	1	1	0	0	0	1	1	1		0	0	0	5	#N/A	#N/A
lmo1376	LMRG_00828		0	0	1	0	0	1	0	1	1		0	0	0	4	#N/A	#N/A
lmo1388	LMRG_00840		0	0	1	0	0	0	0	1	1		1	0	0	4	#N/A	#N/A
lmo1432	LMRG_00884		1	0	1	0	0	0	1	1	1		0	0	1	6	#N/A	#N/A
lmo1454	LMRG_00906		1	0	0	0	0	1	0	1	0		0	0	0	3	#N/A	#N/A
lmo1929	LMRG_01076		0	0	0	0	0	0	0	1	1		0	0	1	3	#N/A	#N/A
lmo1930	LMRG_01077		0	0	1	0	0	1	0	0	1		0	0	0	3	#N/A	#N/A
lmo1992	LMRG_01140		0	0	1	0	0	0	0	1	0		0	0	1	3	#N/A	#N/A
lmo2031	LMRG_01180		0	0	0	0	0	1	0	1	1		0	0	0	3	#N/A	#N/A
lmo2033	LMRG_01182		0	0	0	0	0	1	0	1	1		0	0	0	3	#N/A	#N/A
lmo2130	LMRG_01284		1	1	0	0	0	0	0	1	1		0	0	0	4	#N/A	#N/A
lmo1605	LMRG_01361		1	0	0	0	0	0	0	1	1		0	0	0	3	#N/A	#N/A
lmo1580	LMRG_01387		0	0	1	0	0	0	1	0	1	1	0	0	0	4	#N/A	#N/A
lmo1571	LMRG_01396		0	0	0	0	0	1	0	0	1	1	0	0	0	3	#N/A	#N/A
lmo2256	LMRG_01575		0	0	0	1	0	1	0	1	0		0	0	0	3	#N/A	#N/A
lmo2232	LMRG_01600		1	0	1	0	0	1	0	1	0		0	0	0	4	#N/A	#N/A
lmo2163	LMRG_01669		0	0	0	0	0	1	1	0	1		0	0	0	3	#N/A	#N/A
lmo2160	LMRG_01672		0	0	1	0	0	0	1	0	1		0	0	0	3	#N/A	#N/A
lmo2158	LMRG_01674		0	1	1	0	1	0	1	1	1		0	0	0	6	#N/A	#N/A
lmo2511	LMRG_01737		0	0	1	0	0	0	1	0	1		0	0	1	4	#N/A	#N/A
lmo2454	LMRG_01794		1	1	0	1	0	1	1	1	1		0	0	1	8	#N/A	#N/A
lmo2437	LMRG_01811		0	0	1	0	0	0	1	0	1		0	0	0	3	#N/A	#N/A
lmo2741	LMRG_01955		1	0	1	0	0	0	0	0	1		0	0	0	3	#N/A	#N/A
lmo2697	LMRG_02000		0	0	1	0	1	0	0	0	1		1	0	1	5	#N/A	#N/A
lmo2696	LMRG_02001		0	0	1	0	1	0	0	0	1		1	1	1	6	#N/A	#N/A
lmo2695	LMRG_02002		0	0	1	0	1	0	0	0	1		1	0	1	5	#N/A	#N/A
lmo0927	LMRG_02026		0	0	0	1	0	0	0	1	1		0	0	0	3	#N/A	#N/A
lmo0929	LMRG_02028		1	0	0	0	0	1	0	0	1		0	0	1	4	#N/A	#N/A
lmo0944	LMRG_02042		0	0	0	0	0	0	0	1	1		0	0	1	3	#N/A	#N/A
lmo0956	LMRG_02055		1	0	1	0	0	0	1	1	1		1	0	1	7	#N/A	#N/A
lmo0957	LMRG_02056		1	0	0	0	0	0	0	1	1		0	0	1	4	#N/A	#N/A
lmo2670	LMRG_02215		1	1	1	0	0	0	0	1	1		0	0	1	6	#N/A	#N/A
lmo2671	LMRG_02216		1	1	1	0	0	1	1	1	1		0	0	1	8	#N/A	#N/A
lmo2674	LMRG_02219		1	1	0	0	0	0	1	1	1		0	0	1	6	#N/A	#N/A
lmo0819	LMRG_02244		0	1	0	1	1	1	0	0	1		0	0	0	5	#N/A	#N/A
lmo0870	LMRG_02294		0	0	1	0	0	0	0	0	1		0	0	1	3	#N/A	#N/A
lmo0893	LMRG_02317		0	0	1	0	0	0	0	1	1		0	0	0	3	#N/A	#N/A
lmo0896	LMRG_02320		0	0	1	0	0	0	1	1	1		0	0	0	4	#N/A	#N/A
lmo0167	LMRG_02412		0	0	0	0	0	1	1	1	0		0	0	0	3	#N/A	#N/A
lmo0292	LMRG_02579		1	0	0	0	0	0	0	1	1		1	0	1	5	#N/A	#N/A
lmo0291	LMRG_02580		0	0	1	0	0	0	1	1	0		0	0	0	3	#N/A	#N/A
lmo0202	LMRG_02624		0	0	0	0	0	0	1	1	0		0	0	1	3	#N/A	#N/A
lmo0210	LMRG_02632		1	0	1	0	0	1	1	1	1		0	0	0	6	#N/A	#N/A
lmo0211	LMRG_02633		0	0	1	0	0	0	1	1	1		0	0	0	4	#N/A	#N/A
lmo0243	LMRG_02663		1	0	1	0	0	1	0	0	0		0	0	0	3	#N/A	#N/A
lmo0239	LMRG_02667		1	0	1	0	0	1	0	0	0		0	0	0	3	#N/A	#N/A
lmo2386	LMRG_02731		1	0	1	0	0	0	0	1	1		0	0	1	5	#N/A	#N/A
lmo1698	LMRG_02772		1	1	1	0	0	0	1	1	1		0	0	0	6	#N/A	#N/A
lmo1790	LMRG_02814		1	0	0	1	0	1	0	0	1		0	0	1	5	#N/A	#N/A
lmo0445	#N/A		0	0	0	1	0	0	0	0	1		0	0	1	3	#N/A	#N/A
lmo0796	#N/A		0	0	0	1	1	1	0	0	1		1	1	1	7	#N/A	#N/A

## Sheet: 5UTR info
10403s	FC	FDR	sigb-promoter	TU	5'UTR start	end	5'-UTR size	alternative 5'UTR start	end	size	comment	Annotation
LMRG_00033	0.935249	0.836358	N	LMRG_00042-LMRG_00032	378133	378170	37					LMRG_00032, 00040, 00041 and 00042, which are all in the same operon not found to be SigB-dependent in at least 3 previous studies. All studies where they were significant used microarray. Genes are involved in sugar metabolism with possibility of cross-hybridization (CHECK). No clear SigmaB-dependent promoter found.
LMRG_00034	0.769432	0.699172	N	LMRG_00042-LMRG_00032	378133	378170	37					LMRG_00032, 00040, 00041 and 00042, which are all in the same operon not found to be SigB-dependent in at least 3 previous studies. All studies where they were significant used microarray. Genes are involved in sugar metabolism with possibility of cross-hybridization (CHECK). No clear SigmaB-dependent promoter found.
LMRG_00035	0.833762	0.682657	N	LMRG_00042-LMRG_00032	378133	378170	37					LMRG_00032, 00040, 00041 and 00042, which are all in the same operon not found to be SigB-dependent in at least 3 previous studies. All studies where they were significant used microarray. Genes are involved in sugar metabolism with possibility of cross-hybridization (CHECK). No clear SigmaB-dependent promoter found.
LMRG_00036	0.788776	0.604631	N	LMRG_00042-LMRG_00032	378133	378170	37					LMRG_00032, 00040, 00041 and 00042, which are all in the same operon not found to be SigB-dependent in at least 3 previous studies. All studies where they were significant used microarray. Genes are involved in sugar metabolism with possibility of cross-hybridization (CHECK). No clear SigmaB-dependent promoter found.
LMRG_00037	0.989938	0.813899	N	LMRG_00042-LMRG_00032	378133	378170	37					LMRG_00032, 00040, 00041 and 00042, which are all in the same operon not found to be SigB-dependent in at least 3 previous studies. All studies where they were significant used microarray. Genes are involved in sugar metabolism with possibility of cross-hybridization (CHECK). No clear SigmaB-dependent promoter found.
LMRG_00038	0.964963	0.739059	N	LMRG_00042-LMRG_00032	378133	378170	37					LMRG_00032, 00040, 00041 and 00042, which are all in the same operon not found to be SigB-dependent in at least 3 previous studies. All studies where they were significant used microarray. Genes are involved in sugar metabolism with possibility of cross-hybridization (CHECK). No clear SigmaB-dependent promoter found.
LMRG_00039	0.773726	0.526362	N	LMRG_00042-LMRG_00032	378133	378170	37					LMRG_00032, 00040, 00041 and 00042, which are all in the same operon not found to be SigB-dependent in at least 3 previous studies. All studies where they were significant used microarray. Genes are involved in sugar metabolism with possibility of cross-hybridization (CHECK). No clear SigmaB-dependent promoter found.
LMRG_00091	0.494317	0.0528357	N	LMRG_00091-LMRG_00095	418834	418868	34					PTS operon including transcriptional regulator. A putative activator sequence associated with SigmaL was found upstream the SigmaA-dependent promoter suggesting that this operon may be SigmaL-dependent indirectly. No SigmaB-dependent promoter fond.
LMRG_00092	0.425062	0.106031	N	LMRG_00091-LMRG_00095	418834	418868	34					PTS operon including transcriptional regulator. A putative activator sequence associated with SigmaL was found upstream the SigmaA-dependent promoter suggesting that this operon may be SigmaL-dependent indirectly. No SigmaB-dependent promoter fond.
LMRG_00093	0.577169	0.0309776	N	LMRG_00091-LMRG_00095	418834	418868	34					PTS operon including transcriptional regulator. A putative activator sequence associated with SigmaL was found upstream the SigmaA-dependent promoter suggesting that this operon may be SigmaL-dependent indirectly. No SigmaB-dependent promoter fond.
LMRG_00094	0.827259	0.722303	N	LMRG_00091-LMRG_00095	418834	418868	34					PTS operon including transcriptional regulator. A putative activator sequence associated with SigmaL was found upstream the SigmaA-dependent promoter suggesting that this operon may be SigmaL-dependent indirectly. No SigmaB-dependent promoter fond.
LMRG_00095	0.940427	0.844533	N	LMRG_00091-LMRG_00095	418834	418868	34					PTS operon including transcriptional regulator. A putative activator sequence associated with SigmaL was found upstream the SigmaA-dependent promoter suggesting that this operon may be SigmaL-dependent indirectly. No SigmaB-dependent promoter fond.
LMRG_00100	1.2863	0.51087	Y	LMRG_00100, LMRG_00101	427875	427899	25					Two hypothetical proteins. Transcription strat from 3 different promoters. The most upstream (upstream LMRG_00098 (pit)) is SigmaB-dependent and runs through LMRG_00101. The other two (upstream LMRG_00099 and upstream LMRG_0100) are SigmaA-dependent. All three TUs terminate downstream LMRG_0101. LMRG_00098 and LMRG_00099 were found to be SigmaB-dependent in Yichang's Bayseq analysis.
LMRG_00101	1.4755	0.237381	Y	LMRG_00100, LMRG_00101	427875	427899	25					Two hypothetical proteins. Transcription strat from 3 different promoters. The most upstream (upstream LMRG_00098 (pit)) is SigmaB-dependent and runs through LMRG_00101. The other two (upstream LMRG_00099 and upstream LMRG_0100) are SigmaA-dependent. All three TUs terminate downstream LMRG_0101.
LMRG_00262	1.79115	0.0859687	Y	LMRG_00261, LMRG_00262	596878	596880	3				putative sigB -10&-35	Operon has two promoters, one SigmaA-dependent (not identified but with clear expression from quadruple mutant) and the other SigmaB-dependent Iidentified). The usptream gene LMRG_000261 was found to be SigmaB-dependent in Yichang's Bayseq analysis.
LMRG_00309	1.38203	0.550165	P	LMRG_00309	645603	645649	46				putative sigA -10&-35	Hypothetical protein with no clear SigmaB-dependent promoter. Found to be significant in Ribeiro etal., 2014 (salt shock stress), Oliver 2010 and Toledo-Arana 2009 suggesting that specifict environmental signals may be required for activation of this promoter by SigmaB. The TU is transcribed from a strong SigmaA-dependent promoter, which may desgise the SigmaB-dependent promoter.
LMRG_00336	1.98902	0.250388	Y	LMRG_00335-LMRG_00338	671861	672254	394				putative sigB -10&-35	Hypothetical protein. LMRG_00335 and LMRG_00337, which are part of the same operon were found to be SigmaB-dependent in Yichang's bayseq analysis. SigmaB-dependent promoter identified upstream of LMRG_0335. SigmaA-depednent promoter not identified ut clear transcription from quadruple mutant, suggesting its existance.
LMRG_00447	1.64624	0.122754	P	LMRG_00446-LMRG_00449	no information		#VALUE!					Glyoxylase. LMRG_00448 (in the same operon) was found to be SigmaB-dependent in Yichang's bayseq analysis. No promoters identified but clear transcription in the quadruple mutant suggests SigmaA-dependent promoter active.
LMRG_00530	1.01179	0.821246	Y	LMRG_00530	1077755	1077777	23				putative sigA -10&-35	Hypothetical protein with SigmaA (farther) and SigmaB-dependent (closer) promoters active. Frgment analysis identified 2 fragments corresponding to the region between the 2 promoters (frags 43108 and 43109)
LMRG_00672	1.98214	0.00666991	Y	LMRG_00672, LMRG_00671	1208170	1208313	144				putative sigA -10&-35	Hypothetical protein. The gene is co-transcribed with LMRG_0671. SigmaA-depedent promter between LMRG_00671 and LMRG_00672 and a SigmaB-dependent promoter upstream of LMRG_00672. Both active bu SigmaA-dependent promoter seems to be stronger.
LMRG_00743	1.4817	0.806913	N	LMRG_00743	1279343	1279521	178				putative sigB -10&-35	Glycerol-3phosphate dehydrogenase. Highly expressed from a SigmaA-dependent promoter. ncRNA annotated at the 5' UTR suggesting the presence of a riboswitch. No SigmaB-dependent promoter found.
LMRG_00745	1.16682	0.68871	Y	LMRG_00745	1282285	1282363	79				putative sigB -10&-35	Host factor-I protein. Transcribed from 2 promoters. A SigmaA-dependent promoter ustream LMRG_00744 and a SigmaB-dependent promoter upstream LMRG_00745.
LMRG_00828	1.39047	0.429323	N	LMRG_00828	1359784	1359862	78				putative sigA -10&-35	6-phosphogluconate dehydrogenase. Strongly transcribed from a SigmaA-dependent promoter. No SigmaBdependent promoter found.
LMRG_00840	0.737141	0.748317	N	LMRG_00840	1372433	1372566	133				putative sigA -10&-35	ABC transporter. Strongly transcribed from a SigmaA-dependent promoter (-10 region only). No SigmaB-dependent promoter identified.
LMRG_00884	1.45923	0.514343	Y	LMRG_00884 or LMRG_00884-LMRG_00885	1423077	1423103	27				putative sigB -10&-35 in the upstream of the TU LMRG_00884-LMRG_00885	Hypothetical protein. Transcribed from 2 promoters. A strong SigmaA-depndent promoter upstream itself and a SigmaB-dependent promoter upstream of LMRG_00885 (glutathione reductase).
LMRG_00906	1.75511	0.0269783	Y	LMRG_00911-LMRG_00906	1452957	1453204	248				putative sigA -10&-35	RpoD (SigmaA). Co-transcribed from a SigmaB-dependent promoter upstream itself, a SigmaH-dependent promoter upstream LMRG_00908 and a SigmaA-dependent promoter upstream LMRG_00911.
LMRG_01076	1.36412	0.329544	Y	LMRG_01080-LMRG_01076	1964597	1964711	115	1964597	1964642	46	putative sigA&sigB -10&-35	Co-transcribed in an operon containing LMRG_01076, 01077, 01078, 01079 and 01080. LMRG_01078, 01079 and 01080 were found to be SigmaB-dependent in Yichang`s bayseq analysis. Operon is transcribed from 2 promoter, both upstream LMRG_01080. One strong SigmaA-dependent promoter and 1 SigmaB-dependent promoter.
LMRG_01077	1.75308	0.0237748	Y	LMRG_01080-LMRG_01076	1964597	1964711	115	1964597	1964642	46	putative sigA&sigB -10&-35	Co-transcribed in an operon containing LMRG_01076, 01077, 01078, 01079 and 01080. LMRG_01078, 01079 and 01080 were found to be SigmaB-dependent in Yichang`s bayseq analysis. Operon is transcribed from 2 promoter, both upstream LMRG_01080. One strong SigmaA-dependent promoter and 1 SigmaB-dependent promoter.
LMRG_01140	1.72125	0.0291961	Y	LMRG_01140	2022145	2022969	825	2022134	2022209	76	putative sigB -10&-35, sigA-10	Alpha-acetotactate decarboxylase. Trancribed from a SigmaB and a SigmaA-dependent promoter.
LMRG_01180	1.03076	0.841076	N	LMRG_01182-LMRG_01177	2071526	2071605	79					Long operon with strong expression in the quadruple mutant. Goes from LMRG_01182 to LMRG_01178. No promoter identified. Found only in 3 previous studies (Ribeiro, Ollinger and Oliver 2010)
LMRG_01182	1.31613	0.604297	N	LMRG_01182-LMRG_01177	2071526	2071605	79					Long operon with strong expression in the quadruple mutant. Goes from LMRG_01182 to LMRG_01178. No promoter identified. Found only in 3 previous studies (Ribeiro, Ollinger and Oliver 2010)
LMRG_01284	1.6341	0.0802896	Y	LMRG_01284	2173003	2173050	48	2173003	2173194	192	putative sigB -10&-35	Hypothetical protein. Transcribed from 2 promoters. A strong SigmaA-dependent promoter (closer) and a SigmaB-dependent promoter (farther). 5` UTR identified by fragment analysis (frags 86921 to 86928)
LMRG_01361	1.64663	0.027523	Y	LMRG_01361-LMRG_01360	1611430	1611528	99	1608781	1608949	169	putative sigB&sigA -10&-35 in 5UTR for the TU, putative sigA -10&-35 in 5UTR for LMRG_01361	Transcribed from 3 promoters. 1 SigmaA-dependent promoter upstream itself. Another SigmaA-dependent promoter upstream LMRG_01360 and a SigmaB-dependent promoter upstream LMRG_01360. the SigmaA expression is strong. LMRG_01360 was found to be SigmaB-dependent in Yichang`s bayseq analysis.
LMRG_01387	1.43103	0.551442	N	LMRG_01387	1581463	1581498	35					Universal stress protein. Transcribed from a strong SigmaA-dependent protein.
LMRG_01396	0.860628	0.85018	N	LMRG_01396	1570080	1570121	41				putative sigA -10&-35	6-phosphofructokinase. Transcribed from a strong SigmaA-dependent promoter.
LMRG_01575	0.969415	0.781455	N	LMRG_01575	2305313	2305332	19				putative sigA -10&-35, ncRNA in the upstream	Protease I. Only 1 SIgmaA-dependent promoter identified with strong transcription initiating from it.
LMRG_01600	1.21775	0.73134	N	LMRG_01600	2281042	2281254	212					Membrane protein with unknown function. Long 5' UTR could have regulatory function. Riboswitch?
LMRG_01669	0.706076	0.66697	N	LMRG_01669-LMRG_01674	2201510	2201562	52	2206203	2206228	25	putative sigA -10 in the upstream of the gene	The operon goes from LMRG_01669 to LMRG_01674 with 3 of the genes being found in previous studies as being SigmaB-dependent. No SigmaB-dependent promoter identified. Transcription from a SigmaA-dependent promoter.
LMRG_01672	0.754536	0.695762	N	LMRG_01669-LMRG_01674	2201510	2201562	52	2206203	2206228	25	putative sigA -10 in the upstream of the gene	The operon goes from LMRG_01669 to LMRG_01674 with 3 of the genes being found in previous studies as being SigmaB-dependent. No SigmaB-dependent promoter identified. Transcription from a SigmaA-dependent promoter.
LMRG_01674	1.2626	0.654711	N	LMRG_01669-LMRG_01674	2201510	2201562	52	2206203	2206228	25	putative sigA -10 in the upstream of the gene	Stress response protein.The operon goes from LMRG_01669 to LMRG_01674 with 3 of the genes being found in previous studies as being SigmaB-dependent. No SigmaB-dependent promoter identified. Transcription from a SigmaA-dependent promoter upstream LMRG_01669 runs through LMRG_01674 and could be masking transcription from the previously identified SigmaB-dependent promoter. Or lack of environmental …
LMRG_01737	1.50807	0.481516	Y	LMRG_01737	2545092	2545146	55	2545092	2545229	138	putative sigB&sigA -10&-35 upstream of the gene	SigmaL modulation protein. Transcription from 2 promoters. A SigmaB-dependent promoter farther and a SigmaA-dependent promoter closer. Found to be significant by fragments analysis (frags 101803-101809).
LMRG_01794	2.53245	0.098876	Y	LMRG_01794	2480598	2480614	17				putative sigB -10&-35 in the upstream of the gene	Hypothetical protein with SigmaB-dependent promoter upstream. Althugh the FC is significant, the FDR was not (0.09). It seems that SigmaA-dependent transcription initiating from LMRG_01793 (eno) is running through LMRG_01794 despite the presence of a Rho-independent transcription terminator between the 2 genes. The eno gene is highly transcribed.
LMRG_01811	1.44582	0.536532	N	LMRG_01811	2459895	2459910	15				putative sigA -10&-35	Hypothetical protein with SigmaA-dependent promoter annotated.
LMRG_01955	1.37085	0.440859	N	LMRG_01955-LMRG_01958	2779979	2780084	105				putative sigA -10	MSF transporter. Only found to be SigmaB-dependent in 2 previous publications (plus Orsi etal., unublished/ RNA-Seq quadruple and triple mutants paper). No SigmaB-dependent promoter found.
LMRG_02000	1.88068	0.00349304	Y	LMRG_02002-LMRG_02000	2734538	2734568	31				putative sigB -10&-35 in the upstream of the TU	The operon is transcribed from a SigmaB (closer) and a SigmaA (farther)-dependent promoter. All three genes have significant FDR but the FC were not significant (FC <2.0 for all 3). Transcription from SigmaA-dependent promoter is probably overshadowing transcription from the SigmaB-dependent promoter.
LMRG_02001	1.86867	0.0259248	Y	LMRG_02002-LMRG_02000	2734538	2734568	31				putative sigB -10&-35 in the upstream of the TU	The operon is transcribed from a SigmaB (closer) and a SigmaA (farther)-dependent promoter. All three genes have significant FDR but the FC were not significant (FC <2.0 for all 3). Transcription from SigmaA-dependent promoter is probably overshadowing transcription from the SigmaB-dependent promoter.
LMRG_02002	1.74147	0.00815395	Y	LMRG_02002-LMRG_02000	2734538	2734568	31				putative sigB -10&-35 in the upstream of the TU	The operon is transcribed from a SigmaB (closer) and a SigmaA (farther)-dependent promoter. All three genes have significant FDR but the FC were not significant (FC <2.0 for all 3). Transcription from SigmaA-dependent promoter is probably overshadowing transcription from the SigmaB-dependent promoter.
LMRG_02026	1.27283	0.686575	N	LMRG_02026	947052	947156	104				putative sigA -10&-35	Phosphoglycerol transferase transcribed monocistronically from a strong SigmaA-dependent promoter. No evidence of a SigmaB-dependent promoter.
LMRG_02028	1.41777	0.465721	Y	LMRG_02028	947755	948040	286	948023	948040	18	putative sigA&sigB -10&-35	Sortase A. Transcribed from 2 different promoters. A SigmaA-dependent promoter 18 nt upstream the CDS and a SigmaB-dependent promoter 286 nt upstream the CDS. The long 5`UTR of the SigmaB-dependent transcript suggests a possible regulatory function of the ncRNA. The SigmaA-dependent transcription is somehow strong (coverage ~300).
LMRG_02042	1.46365	0.4396	N	LMRG_02042	961519	961558	39				putative sigA -10&-35	Hypothetical protein with a SigmaA-dependent promter upstream.
LMRG_02055	1.77349	0.0210583	Y	LMRG_02055-LMRG_02057	970865	970895	31					nagA and nagB operon. Transcription initiates from 2 promoters. A strong SigmaA-dependent promoter (closer) and a SigmaB-dependent promoter (farther). Fragment analysis identified 1 significant fragment between the 2 promoters (frag 38333). Two NagR attenuatormotives were identified suggesting co-regulation with NagR. LMRG_02055 had a significant FDR.
LMRG_02056	1.51656	0.163911	Y	LMRG_02055-LMRG_02057	970865	970895	31					nagA and nagB operon. Transcription initiates from 2 promoters. A strong SigmaA-dependent promoter (closer) and a SigmaB-dependent promoter (farther). Fragment analysis identified 1 significant fragment between the 2 promoters (frag 38333). Two NagR attenuatormotives were identified suggesting co-regulation with NagR. LMRG_02055 had a significant FDR.
LMRG_02215	1.90851	0.132216	Y	LMRG_02217-LMRG_02215	2708737	2708752	16				putative sigB&sigA -10&-35 upstream of the TU	Operon contains 3 genes (LMRG_02215, 02216 and 02217). All 3 had previously been found to be SigmaB-dependent. LMRG_02217 was found to be significant in Yichang's bayseq analysis. Transcription of the operon initiates from 2 promoters, a SigmaB and one SigmaA-dependent.
LMRG_02216	1.78418	0.339499	Y	LMRG_02217-LMRG_02215	2708737	2708752	16					Operon contains 3 genes (LMRG_02215, 02216 and 02217). All 3 had previously been found to be SigmaB-dependent. LMRG_02217 was found to be significant in Yichang's bayseq analysis. Transcription of the operon initiates from 2 promoters, a SigmaB and one SigmaA-dependent.
LMRG_02219	1.05016	0.782713	Y	LMRG_02219	2709341	2709367	27					rpiB gene. Trancribed monocistronically from a strong SigmaA-dependent promoter and bicistronically from a less-strong SigmaB-dependent promoter upstream uspA2 (LMRG_02218), which was significant in Yichang's bayseq analysis.
LMRG_02244	1.38109	0.60329	N	LMRG_02243-LMRG_02246	826184	826273	89				putative sigA -10&-35 upstream of the TU	Part of na operon with 3 other genes. Only gene found to be SigmaB-dependent in previous studies. No SigmaB-dependent promter found.
LMRG_02294	1.38995	0.671504	Y	LMRG_02293-LMRG_02294	890173	890186	14				sigL promoter upstream, putative sigB -10	Hypothetical protein co-transcribed with LMRG_02293 (a putative amidohydrolase). A SigmaB-dependent -10 region and a SigmaL-dependent promoter close to each other are annotated suggesting co-regulation of transcription.
LMRG_02317	1.15087	0.68636	Y	LMRG_02311-LMRG_02320	907221	907256	36				putative sigA -10&-35 upstream of the TU, putative sigB -10&-35 in the middle of the TU	RsbV. Part of the sigB operon. Transcribed from a SigmaA-depednent promoter upstream LMRG_02311 and from a SigmaB-dependent promoter upstream itself.
LMRG_02320	1.17039	0.823064	Y	LMRG_02311-LMRG_02320	907221	907256	36				putative sigA -10&-35 upstream of the TU, putative sigB -10&-35 in the middle of the TU	RsbX. Part of the sigB operon. Transcribed from a SigmaA-depednent promoter upstream LMRG_02311 and from a SigmaB-dependent promoter upstream itself.
LMRG_02412	1.12842	0.72298	N	LMRG_02497-LMRG_02412	156894	156920	26				putative sigA -10&-35	Part of an operon with 5 other genes. None of the other genes were found to be SigmaB-dependent. No SigmaB-depednent promoter annotated. Transcription from SigmaA-dependent promoter.
LMRG_02579	1.83655	0.201912	Y	LMRG_02580,LMRG_02579	312472	312498	27					htrA gene. Transcribed from a SigmaB-dependent promoter (identified) and in a SigmaA-dependent manner (promoter not identified). SigmaB-dependent transcription generates a long (473 nt) 5'UTR, which may have regulatory function.
LMRG_02580	1.59436	0.110143	N	LMRG_02580,LMRG_02579	312472	312498	26					yycJ gene. SigmaB-dependent promoter of LMRG_02579 spans the middle of the LMRG_2580 gene, which may have something to do with the fact that this gene was found to be SigmaB-dependent in previous studies. The promoter upstream is SigmaA-dependent.
LMRG_02624	0.996022	0.850024	Y	LMRG_02624	200155	200277	123				prfA box, sigA -10&-35	hly. Indirect regulation through PrfA? Putative SigmaB-dependent promoter suggested in previous study (Tsai et al., 200X, prfA cluster evolution paper with Steve B. Maron)
LMRG_02632	0.832951	0.713731	Y	LMRG_02632	209888	209918	31	209888	210047	160	putative sigA&sigB -10&-35	ldh. Transcription from a SigmaA-dependent promoter (closer) and a SigmaB-dependent promoter (farther). Identified by frags analysis (frags 8396 to 8402)
LMRG_02633	1.08923	0.847713	N	LMRG_02633	210149	210180	31				putative sigA -10	50S ribossomal protein. Stronlgy transcribed from a SigmaA-dependent promoter. No SigmaB-dependent promoter annotated
LMRG_02663	0.808123	0.741879	N	LMRG_02938,LMRG_02667-LMRG_02663	253014	253317	303				putative sigA -10&-35,Toledo-Arana et al., 2009predicted the operon to end at sigH; RNA-Seq data for WT suggest that the operon end further	sigH. Should not be considered. As the gene was deleted in both strains analyzed.
LMRG_02667	0.927216	0.802875	N	LMRG_02938,LMRG_02667-LMRG_02664	253014	253317	303				putative sigA -10&-35,Toledo-Arana et al., 2009predicted the operon to end at sigH; RNA-Seq data for WT suggest that the operon end further	cysE. Transcribed from a SigmaA-dependent promoter.
LMRG_02731	1.92323	0.0646172	Y	LMRG_02731	2416184	2416207	24					Hypothetical protein. Co-transcribed from a SigmaA (farther) and a SigmaB-dependent promoter.
LMRG_02772	1.83712	0.365628	Y	LMRG_02772	1722327	1722348	22	1722327	1722402	76	putative sigB&sigA -10&-35 upstream of the gene	Transcribed from 2 promoters. A SigmaA-dependent promoter upstream and a SigmaB-dependent promoter. Identified by fragments analysis (frags 68894 and 68895).
LMRG_02814	1.20107	0.695965	N	LMRG_02812-LMRG_02814	1819067	1819086	19					Hypothetical protein, co-transcribed with 2 other genes. No SigmaB-dependent promoter found. Transcription from a SigmaA-dependent promoter. Other genes in the operon were not found to be SigmaB-dependent.
LMRG_00334	1.57086	0.529639	Y	LMRG_00334	671873	672682	810	671873	672192	320	putative sigA&sigB -10&-35	Transcribed from a SigmaA (closer) and a SigmaB (farther) promoters
LMRG_01432	1.74409	0.176775	Y	LMRG_01431,LMRG_01432	1534656	1534910	255	1534656	1534832	177	putative sigA&sigB -10&-35	Transcribed from a SigmaA (closer) and a SigmaB (farther) promoters
