# Supplementary material for: Home Alone: Elimination of All but One Alternative Sigma Factor in Listeria monocytogenes Allows Prediction of New Roles for σB
Source: Front Microbiol. 2017 Oct 11;8:1910. doi: 10.3389/fmicb.2017.01910 (PMC5641562; doi:10.3389/fmicb.2017.01910)
Supplement: Supplementary Table 7 — TUs with σB-dependent promoters. [file Table7.XLSX]

## Sheet: Sheet1
Gene	TU	SigB*	SigA**	Comment
LMRG_02094	128	1	0	Two SigB-dependent promoters were identified upstream LMRG_02094. This one is more upstream and overlaps with the 3' end of LMRG_02095
LMRG_01913	127	1	1
LMRG_01948	126	1	0
LMRG_01949	126	1	1
LMRG_01950	126	1	1
LMRG_01960	125	1	1	Also anti-sense RNA overlapping LMRG_01964. Anti-sense part is SigB-dependent only
LMRG_01961	125	1	1	Also anti-sense RNA overlapping LMRG_01964. Anti-sense part is SigB-dependent only
LMRG_01962	125	1	1	Also anti-sense RNA overlapping LMRG_01964. Anti-sense part is SigB-dependent only
LMRG_01963	125	1	1	Also anti-sense RNA overlapping LMRG_01964. Anti-sense part is SigB-dependent only
LMRG_01972	124	1	1
LMRG_02000	123	1	1
LMRG_02001	123	1	1
LMRG_02002	123	1	1
LMRG_02218	122	1	0
LMRG_02219	122	1	1
LMRG_02215	121	1	1
LMRG_02216	121	1	1
LMRG_02217	121	1	1
LMRG_02146	120	1	0
LMRG_02147	120	1	0
LMRG_02695	119	1	0
LMRG_02696	119	1	0
LMRG_02697	119	1	0
LMRG_02698	119	1	0
LMRG_02699	119	1	1
LMRG_01737	118	1	1
LMRG_01754	117	1	1
LMRG_01763	116	1	1
LMRG_01764	116	1	1
LMRG_01784	115	1	1
LMRG_01785	115	1	1
LMRG_01786	115	1	1
LMRG_01788	114	1	1
LMRG_01789	114	1	1
LMRG_01790	114	1	1
LMRG_01791	114	1	1
LMRG_01792	114	1	1
LMRG_01793	114	1	1
rli70-2	114	1	1
LMRG_01794	113	1	1
LMRG_01814	112	1	0
LMRG_01850	111	1	1
LMRG_02736	110	1	0
LMRG_02732	109	1	0
LMRG_02731	108	1	1
LMRG_01484	107	1	1
LMRG_01485	107	1	1
LMRG_01561	106	1	1	Also anti-sense to LMRG_01560
LMRG_01600	105	1	1
LMRG_01601	105	1	0
LMRG_01602	105	1	0
LMRG_01619	104	1	0
LMRG_01627	103	1	1
LMRG_01641	102	1	1
LMRG_01642	102	1	1
LMRG_01658	101	1	0
LMRG_01659	101	1	1
LMRG_01674	100	1	1
LMRG_01675	99	1	0
LMRG_01676	98	1	1
sbrE	97	1	0	ncRNA
LMRG_02808	96	1	0
LMRG_01284	95	1	1
LMRG_01243	94	1	1
LMRG_01236	93	1	0
LMRG_01217	92	1	1
LMRG_01199_as	91	1	0	Anti-sense RNA to LMRG_01199
LMRG_01140	90	1	1
LMRG_01076	89	1	1
LMRG_01077	89	1	1
LMRG_01078	89	1	1
LMRG_01079	89	1	1
LMRG_01080	89	1	1
LMRG_01030	88	1	0
LMRG_00978	87	1	1
LMRG_00979	87	1	1
LMRG_00980	87	1	1
LMRG_00981	87	1	1
LMRG_00982	87	1	1
LMRG_00983	87	1	1
LMRG_00984	87	1	1
LMRG_00985	87	1	1
LMRG_00977	86	1	0
LMRG_02813	85	1	1
LMRG_02814	85	1	1
LMRG_02556	84	1	1
LMRG_02775	83	1	1
LMRG_02776	83	1	1
LMRG_02777	83	1	1
LMRG_02778	83	1	1	Also anti-sense to 5'end of LMRG_02779. asRNA part is SigB_dependent only
LMRG_02772	82	1	1
LMRG_02678	81	1	1
LMRG_01301	80	1	1
LMRG_01360	79	1	1
LMRG_01361	79	1	1
LMRG_01365	78	1	1
LMRG_01366	78	1	1
LMRG_01431	77	1	1
LMRG_01432	77	1	1
LMRG_01444	76	1	1
LMRG_00906	75	1	1	Also has a SigH-dependent promoter
LMRG_00891	74	1	1
LMRG_00884	73	1	1
LMRG_00885	73	1	0
LMRG_00877	72	1	0
LMRG_00878	72	1	0
LMRG_00879	72	1	0
LMRG_00880	72	1	0
LMRG_00873	71	1	1
LMRG_00874	71	1	1
LMRG_00826	70	1	0
sbrA	70	1	0	ncRNA
LMRG_00790	69	1	1	Not confirmed with new frags approach
LMRG_00754	68	1	1
LMRG_00710	67	1	1
LMRG_00687	66	1	0
LMRG_00672	65	1	1	Not confirmed with new frags approach
LMRG_00594	64	1	1
LMRG_00595	64	1	1
LMRG_00596	64	1	1
LMRG_00597	64	1	1
LMRG_00598	64	1	1
LMRG_00599	64	1	1
LMRG_00600	64	1	1
LMRG_00601	64	1	1
LMRG_00602	64	1	1
LMRG_00603	64	1	1
LMRG_00604	64	1	1
LMRG_00605	64	1	1
LMRG_00606	64	1	1
LMRG_00607	64	1	1
LMRG_00608	64	1	1
LMRG_00609	64	1	1
LMRG_00610	64	1	1
LMRG_00611	64	1	1
LMRG_00583	63	1	0
LMRG_00530	62	1	1
LMRG_00529	61	1	1
LMRG_02114	60	1	1
LMRG_02115	60	1	1
LMRG_02116	60	1	1
LMRG_02095	59	1	1
LMRG_02094	58	1	0
LMRG_02055	57	1	1
LMRG_02056	57	1	1
LMRG_02057	57	1	1
LMRG_02052	56	1	0
LMRG_02041	55	1	1
LMRG_02036	54	1	0
LMRG_02028	53	1	1
LMRG_02013	52	1	0
LMRG_02011	51	1	0
LMRG_02317	50	1	1
LMRG_02318	50	1	1
LMRG_02319	50	1	1
LMRG_02320	50	1	1
LMRG_02304	49	1	0
LMRG_02293	48	1	0	Also has a SigL-dependent promoter
LMRG_02294	48	1	0	Also has a SigL-dependent promoter
LMRG_02263	47	1	1
LMRG_00484	46	1	1
LMRG_00482	45	1	0
LMRG_00469	44	1	0
LMRG_00470	44	1	0
LMRG_00472	44	1	0
LMRG_02869	44	1	0
LMRG_00411	43	1	0
LMRG_00361	42	1	1	Also anti-sense to LMRG_02874, LMRG_00364 and LMRG_00365. Anti-sense part is SigB-dependent only
LMRG_00362	42	1	1	Also anti-sense to LMRG_02874, LMRG_00364 and LMRG_00365. Anti-sense part is SigB-dependent only
rli33	41	1	1	ncRNA
LMRG_00359_as	40	1	0	Anti-sense RNA to LMRG_00359
LMRG_00356	39	1	0
LMRG_00357	39	1	0
LMRG_00358	39	1	0
LMRG_00341	38	1	1
LMRG_00342	38	1	1
LMRG_00334	37	1	1	Also anti-sense to 5'end of LMRG_00335. asRNA part is SigB_dependent only
LMRG_00335	36	1	0	Also anti-sense to LMRG_00334
LMRG_00311	35	1	0
LMRG_00312	35	1	1
LMRG_00293	34	1	0
LMRG_00288_as	33	1	0	anti-sense RNA
LMRG_00285	32	1	0
LMRG_00278	31	1	0
LMRG_00275	30	1	0
LMRG_00271	29	1	0
LMRG_00272	29	1	0
LMRG_00273	29	1	0
LMRG_00274	29	1	1
LMRG_00261	28	1	0
LMRG_00262	28	1	0
LMRG_00236	27	1	0
LMRG_00237	27	1	0
LMRG_00221	26	1	1
LMRG_00208	25	1	1
LMRG_00211	25	1	1
LMRG_00212	25	1	1
LMRG_00213	25	1	1
LMRG_02879	25	1	1
LMRG_00205	24	1	0
LMRG_00196	23	1	0
LMRG_02884	22	1	1
LMRG_00137	21	1	0
LMRG_00131	20	1	0
LMRG_00126	19	1	1
LMRG_00127	19	1	1
LMRG_00098	18	1	0
LMRG_00099	18	1	1
LMRG_00100	18	1	1
LMRG_00101	18	1	1
LMRG_00050	17	1	1
LMRG_00051	17	1	1
LMRG_00028	16	1	1
LMRG_00029	16	1	1
LMRG_00030	16	1	1
LMRG_00031	16	1	1
LMRG_02931	16	1	1
LMRG_02932	16	1	1
LMRG_00013	15	1	0
LMRG_02579	14	1	0
LMRG_02602	13	1	0
LMRG_02611	12	1	0
LMRG_02851	11	1	0
LMRG_02646	10	1	0
LMRG_02674	9	1	1
LMRG_02675	9	1	1
LMRG_02676	9	1	1
LMRG_02643	8	1	0
LMRG_02644	8	1	0
LMRG_02632	7	1	1	Only SigA -10 signal found. Probably SigA-dependent promoter depends on other TF.
LMRG_02622	6	1	1
LMRG_02414	5	1	0
LMRG_02415	5	1	1
LMRG_02382	4	1	0
LMRG_02383	4	1	0
LMRG_02472	3	1	0
LMRG_02448	2	1	0
LMRG_02442	1	1	1
LMRG_02443	1	1	1
LMRG_02444	1	1	1
LMRG_02445	1	1	1
		241	159
			82
*1 means a putative SigB-dependent promoter is identified, 0 means not.
**1 means a putative SigA-dependent promoter is identified, 0 means not.
